# Supplementary material for: Genotyping Oral Commensal Bacteria to Predict Social Contact and Structure
Source: PLoS One. 2016 Sep 29;11(9):e0160201. doi: 10.1371/journal.pone.0160201 (PMC5042546; doi:10.1371/journal.pone.0160201)
Supplement: S1 File — (TXT) [file pone.0160201.s001.txt]

bioproject_accession	biosample_accession	library_ID	title	library_strategy	library_source	library_selection	library_layout	platform	instrument_model	design_description	filetype	filename	filename2	filename3	filename4
PRJNA325835	SAMN05255142	1	metaMLST	AMPLICON	METAGENOMIC	PCR	paired	ILLUMINA	Illumina HiSeq 2500	MetaMLST	fastq	SFLR1A_371_index1_ATCACG_L006_R1_001.fastq.gz
PRJNA325835	SAMN05255142	2	metaMLST	AMPLICON	METAGENOMIC	PCR	paired	ILLUMINA	Illumina HiSeq 2500	MetaMLST	fastq	SFLR1A_371_index1_ATCACG_L006_R1_002.fastq.gz
PRJNA325835	SAMN05255142	3	metaMLST	AMPLICON	METAGENOMIC	PCR	paired	ILLUMINA	Illumina HiSeq 2500	MetaMLST	fastq	SFLR1A_371_index1_ATCACG_L006_R1_003.fastq.gz
PRJNA325835	SAMN05255142	4	metaMLST	AMPLICON	METAGENOMIC	PCR	paired	ILLUMINA	Illumina HiSeq 2500	MetaMLST	fastq	SFLR1A_371_index1_ATCACG_L006_R2_001.fastq.gz
PRJNA325835	SAMN05255142	5	metaMLST	AMPLICON	METAGENOMIC	PCR	paired	ILLUMINA	Illumina HiSeq 2500	MetaMLST	fastq	SFLR1A_371_index1_ATCACG_L006_R2_002.fastq.gz
PRJNA325835	SAMN05255142	6	metaMLST	AMPLICON	METAGENOMIC	PCR	paired	ILLUMINA	Illumina HiSeq 2500	MetaMLST	fastq	SFLR1A_371_index1_ATCACG_L006_R2_003.fastq.gz
PRJNA325835	SAMN05255142	7	metaMLST	AMPLICON	METAGENOMIC	PCR	paired	ILLUMINA	Illumina HiSeq 2500	MetaMLST	fastq	SFLR1B_341_index2_CGATGT_L006_R1_001.fastq.gz
PRJNA325835	SAMN05255142	8	metaMLST	AMPLICON	METAGENOMIC	PCR	paired	ILLUMINA	Illumina HiSeq 2500	MetaMLST	fastq	SFLR1B_341_index2_CGATGT_L006_R1_002.fastq.gz
PRJNA325835	SAMN05255142	9	metaMLST	AMPLICON	METAGENOMIC	PCR	paired	ILLUMINA	Illumina HiSeq 2500	MetaMLST	fastq	SFLR1B_341_index2_CGATGT_L006_R1_003.fastq.gz
PRJNA325835	SAMN05255142	10	metaMLST	AMPLICON	METAGENOMIC	PCR	paired	ILLUMINA	Illumina HiSeq 2500	MetaMLST	fastq	SFLR1B_341_index2_CGATGT_L006_R2_001.fastq.gz
PRJNA325835	SAMN05255142	11	metaMLST	AMPLICON	METAGENOMIC	PCR	paired	ILLUMINA	Illumina HiSeq 2500	MetaMLST	fastq	SFLR1B_341_index2_CGATGT_L006_R2_002.fastq.gz
PRJNA325835	SAMN05255142	12	metaMLST	AMPLICON	METAGENOMIC	PCR	paired	ILLUMINA	Illumina HiSeq 2500	MetaMLST	fastq	SFLR1B_341_index2_CGATGT_L006_R2_003.fastq.gz
PRJNA325835	SAMN05255142	13	metaMLST	AMPLICON	METAGENOMIC	PCR	paired	ILLUMINA	Illumina HiSeq 2500	MetaMLST	fastq	SFLR1F_494X_index6_GCCAAT_L006_R1_001.fastq.gz
PRJNA325835	SAMN05255142	14	metaMLST	AMPLICON	METAGENOMIC	PCR	paired	ILLUMINA	Illumina HiSeq 2500	MetaMLST	fastq	SFLR1F_494X_index6_GCCAAT_L006_R1_002.fastq.gz
PRJNA325835	SAMN05255142	15	metaMLST	AMPLICON	METAGENOMIC	PCR	paired	ILLUMINA	Illumina HiSeq 2500	MetaMLST	fastq	SFLR1F_494X_index6_GCCAAT_L006_R1_003.fastq.gz
PRJNA325835	SAMN05255142	16	metaMLST	AMPLICON	METAGENOMIC	PCR	paired	ILLUMINA	Illumina HiSeq 2500	MetaMLST	fastq	SFLR1F_494X_index6_GCCAAT_L006_R2_001.fastq.gz
PRJNA325835	SAMN05255142	17	metaMLST	AMPLICON	METAGENOMIC	PCR	paired	ILLUMINA	Illumina HiSeq 2500	MetaMLST	fastq	SFLR1F_494X_index6_GCCAAT_L006_R2_002.fastq.gz
PRJNA325835	SAMN05255142	18	metaMLST	AMPLICON	METAGENOMIC	PCR	paired	ILLUMINA	Illumina HiSeq 2500	MetaMLST	fastq	SFLR1F_494X_index6_GCCAAT_L006_R2_003.fastq.gz
PRJNA325835	SAMN05255142	19	metaMLST	AMPLICON	METAGENOMIC	PCR	paired	ILLUMINA	Illumina HiSeq 2500	MetaMLST	fastq	SFLR1I_339_index9_GATCAG_L006_R1_001.fastq.gz
PRJNA325835	SAMN05255142	20	metaMLST	AMPLICON	METAGENOMIC	PCR	paired	ILLUMINA	Illumina HiSeq 2500	MetaMLST	fastq	SFLR1I_339_index9_GATCAG_L006_R1_002.fastq.gz
PRJNA325835	SAMN05255142	21	metaMLST	AMPLICON	METAGENOMIC	PCR	paired	ILLUMINA	Illumina HiSeq 2500	MetaMLST	fastq	SFLR1I_339_index9_GATCAG_L006_R1_003.fastq.gz
PRJNA325835	SAMN05255142	22	metaMLST	AMPLICON	METAGENOMIC	PCR	paired	ILLUMINA	Illumina HiSeq 2500	MetaMLST	fastq	SFLR1I_339_index9_GATCAG_L006_R2_001.fastq.gz
PRJNA325835	SAMN05255142	23	metaMLST	AMPLICON	METAGENOMIC	PCR	paired	ILLUMINA	Illumina HiSeq 2500	MetaMLST	fastq	SFLR1I_339_index9_GATCAG_L006_R2_002.fastq.gz
PRJNA325835	SAMN05255142	24	metaMLST	AMPLICON	METAGENOMIC	PCR	paired	ILLUMINA	Illumina HiSeq 2500	MetaMLST	fastq	SFLR1I_339_index9_GATCAG_L006_R2_003.fastq.gz
PRJNA325835	SAMN05255142	25	metaMLST	AMPLICON	METAGENOMIC	PCR	paired	ILLUMINA	Illumina HiSeq 2500	MetaMLST	fastq	SFLR1J_398x_index10_TAGCTT_L006_R1_001.fastq.gz
PRJNA325835	SAMN05255142	26	metaMLST	AMPLICON	METAGENOMIC	PCR	paired	ILLUMINA	Illumina HiSeq 2500	MetaMLST	fastq	SFLR1J_398x_index10_TAGCTT_L006_R1_002.fastq.gz
PRJNA325835	SAMN05255142	27	metaMLST	AMPLICON	METAGENOMIC	PCR	paired	ILLUMINA	Illumina HiSeq 2500	MetaMLST	fastq	SFLR1J_398x_index10_TAGCTT_L006_R1_003.fastq.gz
PRJNA325835	SAMN05255142	28	metaMLST	AMPLICON	METAGENOMIC	PCR	paired	ILLUMINA	Illumina HiSeq 2500	MetaMLST	fastq	SFLR1J_398x_index10_TAGCTT_L006_R2_001.fastq.gz
PRJNA325835	SAMN05255142	29	metaMLST	AMPLICON	METAGENOMIC	PCR	paired	ILLUMINA	Illumina HiSeq 2500	MetaMLST	fastq	SFLR1J_398x_index10_TAGCTT_L006_R2_002.fastq.gz
PRJNA325835	SAMN05255142	30	metaMLST	AMPLICON	METAGENOMIC	PCR	paired	ILLUMINA	Illumina HiSeq 2500	MetaMLST	fastq	SFLR1J_398x_index10_TAGCTT_L006_R2_003.fastq.gz
PRJNA325835	SAMN05255142	31	metaMLST	AMPLICON	METAGENOMIC	PCR	paired	ILLUMINA	Illumina HiSeq 2500	MetaMLST	fastq	SFLR1K_444_index11_GGCTAC_L006_R1_001.fastq.gz
PRJNA325835	SAMN05255142	32	metaMLST	AMPLICON	METAGENOMIC	PCR	paired	ILLUMINA	Illumina HiSeq 2500	MetaMLST	fastq	SFLR1K_444_index11_GGCTAC_L006_R1_002.fastq.gz
PRJNA325835	SAMN05255142	33	metaMLST	AMPLICON	METAGENOMIC	PCR	paired	ILLUMINA	Illumina HiSeq 2500	MetaMLST	fastq	SFLR1K_444_index11_GGCTAC_L006_R1_003.fastq.gz
PRJNA325835	SAMN05255142	34	metaMLST	AMPLICON	METAGENOMIC	PCR	paired	ILLUMINA	Illumina HiSeq 2500	MetaMLST	fastq	SFLR1K_444_index11_GGCTAC_L006_R2_001.fastq.gz
PRJNA325835	SAMN05255142	35	metaMLST	AMPLICON	METAGENOMIC	PCR	paired	ILLUMINA	Illumina HiSeq 2500	MetaMLST	fastq	SFLR1K_444_index11_GGCTAC_L006_R2_002.fastq.gz
PRJNA325835	SAMN05255142	36	metaMLST	AMPLICON	METAGENOMIC	PCR	paired	ILLUMINA	Illumina HiSeq 2500	MetaMLST	fastq	SFLR1K_444_index11_GGCTAC_L006_R2_003.fastq.gz
PRJNA325835	SAMN05255142	37	metaMLST	AMPLICON	METAGENOMIC	PCR	paired	ILLUMINA	Illumina HiSeq 2500	MetaMLST	fastq	SFLR1L_494_index12_CTTGTA_L006_R1_001.fastq.gz
PRJNA325835	SAMN05255142	38	metaMLST	AMPLICON	METAGENOMIC	PCR	paired	ILLUMINA	Illumina HiSeq 2500	MetaMLST	fastq	SFLR1L_494_index12_CTTGTA_L006_R1_002.fastq.gz
PRJNA325835	SAMN05255142	39	metaMLST	AMPLICON	METAGENOMIC	PCR	paired	ILLUMINA	Illumina HiSeq 2500	MetaMLST	fastq	SFLR1L_494_index12_CTTGTA_L006_R1_003.fastq.gz
PRJNA325835	SAMN05255142	40	metaMLST	AMPLICON	METAGENOMIC	PCR	paired	ILLUMINA	Illumina HiSeq 2500	MetaMLST	fastq	SFLR1L_494_index12_CTTGTA_L006_R2_001.fastq.gz
PRJNA325835	SAMN05255142	41	metaMLST	AMPLICON	METAGENOMIC	PCR	paired	ILLUMINA	Illumina HiSeq 2500	MetaMLST	fastq	SFLR1L_494_index12_CTTGTA_L006_R2_002.fastq.gz
PRJNA325835	SAMN05255142	42	metaMLST	AMPLICON	METAGENOMIC	PCR	paired	ILLUMINA	Illumina HiSeq 2500	MetaMLST	fastq	SFLR1L_494_index12_CTTGTA_L006_R2_003.fastq.gz
PRJNA325835	SAMN05255142	43	metaMLST	AMPLICON	METAGENOMIC	PCR	paired	ILLUMINA	Illumina HiSeq 2500	MetaMLST	fastq	SFLR1M_398_716_index13_AGTCAA_L006_R1_001.fastq.gz
PRJNA325835	SAMN05255142	44	metaMLST	AMPLICON	METAGENOMIC	PCR	paired	ILLUMINA	Illumina HiSeq 2500	MetaMLST	fastq	SFLR1M_398_716_index13_AGTCAA_L006_R1_002.fastq.gz
PRJNA325835	SAMN05255142	45	metaMLST	AMPLICON	METAGENOMIC	PCR	paired	ILLUMINA	Illumina HiSeq 2500	MetaMLST	fastq	SFLR1M_398_716_index13_AGTCAA_L006_R1_003.fastq.gz
PRJNA325835	SAMN05255142	46	metaMLST	AMPLICON	METAGENOMIC	PCR	paired	ILLUMINA	Illumina HiSeq 2500	MetaMLST	fastq	SFLR1M_398_716_index13_AGTCAA_L006_R2_001.fastq.gz
PRJNA325835	SAMN05255142	47	metaMLST	AMPLICON	METAGENOMIC	PCR	paired	ILLUMINA	Illumina HiSeq 2500	MetaMLST	fastq	SFLR1M_398_716_index13_AGTCAA_L006_R2_002.fastq.gz
PRJNA325835	SAMN05255142	48	metaMLST	AMPLICON	METAGENOMIC	PCR	paired	ILLUMINA	Illumina HiSeq 2500	MetaMLST	fastq	SFLR1M_398_716_index13_AGTCAA_L006_R2_003.fastq.gz
PRJNA325835	SAMN05255142	49	metaMLST	AMPLICON	METAGENOMIC	PCR	paired	ILLUMINA	Illumina HiSeq 2500	MetaMLST	fastq	SFLR1N_514_index14_AGTTCC_L006_R1_001.fastq.gz
PRJNA325835	SAMN05255142	50	metaMLST	AMPLICON	METAGENOMIC	PCR	paired	ILLUMINA	Illumina HiSeq 2500	MetaMLST	fastq	SFLR1N_514_index14_AGTTCC_L006_R1_002.fastq.gz
PRJNA325835	SAMN05255142	51	metaMLST	AMPLICON	METAGENOMIC	PCR	paired	ILLUMINA	Illumina HiSeq 2500	MetaMLST	fastq	SFLR1N_514_index14_AGTTCC_L006_R1_003.fastq.gz
PRJNA325835	SAMN05255142	52	metaMLST	AMPLICON	METAGENOMIC	PCR	paired	ILLUMINA	Illumina HiSeq 2500	MetaMLST	fastq	SFLR1N_514_index14_AGTTCC_L006_R2_001.fastq.gz
PRJNA325835	SAMN05255142	53	metaMLST	AMPLICON	METAGENOMIC	PCR	paired	ILLUMINA	Illumina HiSeq 2500	MetaMLST	fastq	SFLR1N_514_index14_AGTTCC_L006_R2_002.fastq.gz
PRJNA325835	SAMN05255142	54	metaMLST	AMPLICON	METAGENOMIC	PCR	paired	ILLUMINA	Illumina HiSeq 2500	MetaMLST	fastq	SFLR1N_514_index14_AGTTCC_L006_R2_003.fastq.gz
PRJNA325835	SAMN05255142	55	metaMLST	AMPLICON	METAGENOMIC	PCR	paired	ILLUMINA	Illumina HiSeq 2500	MetaMLST	fastq	SFLR1O_516_index15_ATGTCA_L006_R1_001.fastq.gz
PRJNA325835	SAMN05255142	56	metaMLST	AMPLICON	METAGENOMIC	PCR	paired	ILLUMINA	Illumina HiSeq 2500	MetaMLST	fastq	SFLR1O_516_index15_ATGTCA_L006_R1_002.fastq.gz
PRJNA325835	SAMN05255142	57	metaMLST	AMPLICON	METAGENOMIC	PCR	paired	ILLUMINA	Illumina HiSeq 2500	MetaMLST	fastq	SFLR1O_516_index15_ATGTCA_L006_R1_003.fastq.gz
PRJNA325835	SAMN05255142	58	metaMLST	AMPLICON	METAGENOMIC	PCR	paired	ILLUMINA	Illumina HiSeq 2500	MetaMLST	fastq	SFLR1O_516_index15_ATGTCA_L006_R2_001.fastq.gz
PRJNA325835	SAMN05255142	59	metaMLST	AMPLICON	METAGENOMIC	PCR	paired	ILLUMINA	Illumina HiSeq 2500	MetaMLST	fastq	SFLR1O_516_index15_ATGTCA_L006_R2_002.fastq.gz
PRJNA325835	SAMN05255142	60	metaMLST	AMPLICON	METAGENOMIC	PCR	paired	ILLUMINA	Illumina HiSeq 2500	MetaMLST	fastq	SFLR1O_516_index15_ATGTCA_L006_R2_003.fastq.gz
PRJNA325835	SAMN05255142	61	metaMLST	AMPLICON	METAGENOMIC	PCR	paired	ILLUMINA	Illumina HiSeq 2500	MetaMLST	fastq	SFLR1P_918_index16_CCGTCC_L006_R1_001.fastq.gz
PRJNA325835	SAMN05255142	62	metaMLST	AMPLICON	METAGENOMIC	PCR	paired	ILLUMINA	Illumina HiSeq 2500	MetaMLST	fastq	SFLR1P_918_index16_CCGTCC_L006_R1_002.fastq.gz
PRJNA325835	SAMN05255142	63	metaMLST	AMPLICON	METAGENOMIC	PCR	paired	ILLUMINA	Illumina HiSeq 2500	MetaMLST	fastq	SFLR1P_918_index16_CCGTCC_L006_R1_003.fastq.gz
PRJNA325835	SAMN05255142	64	metaMLST	AMPLICON	METAGENOMIC	PCR	paired	ILLUMINA	Illumina HiSeq 2500	MetaMLST	fastq	SFLR1P_918_index16_CCGTCC_L006_R2_001.fastq.gz
PRJNA325835	SAMN05255142	65	metaMLST	AMPLICON	METAGENOMIC	PCR	paired	ILLUMINA	Illumina HiSeq 2500	MetaMLST	fastq	SFLR1P_918_index16_CCGTCC_L006_R2_002.fastq.gz
PRJNA325835	SAMN05255142	66	metaMLST	AMPLICON	METAGENOMIC	PCR	paired	ILLUMINA	Illumina HiSeq 2500	MetaMLST	fastq	SFLR1P_918_index16_CCGTCC_L006_R2_003.fastq.gz
PRJNA325835	SAMN05255142	67	metaMLST	AMPLICON	METAGENOMIC	PCR	paired	ILLUMINA	Illumina HiSeq 2500	MetaMLST	fastq	SFLR2_104_index12_CTTGTA_L008_R1_001.fastq.gz
PRJNA325835	SAMN05255142	68	metaMLST	AMPLICON	METAGENOMIC	PCR	paired	ILLUMINA	Illumina HiSeq 2500	MetaMLST	fastq	SFLR2_104_index12_CTTGTA_L008_R2_001.fastq.gz
PRJNA325835	SAMN05255142	69	metaMLST	AMPLICON	METAGENOMIC	PCR	paired	ILLUMINA	Illumina HiSeq 2500	MetaMLST	fastq	SFLR2_113_index16_CCGTCC_L008_R1_001.fastq.gz
PRJNA325835	SAMN05255142	70	metaMLST	AMPLICON	METAGENOMIC	PCR	paired	ILLUMINA	Illumina HiSeq 2500	MetaMLST	fastq	SFLR2_113_index16_CCGTCC_L008_R2_001.fastq.gz
PRJNA325835	SAMN05255142	71	metaMLST	AMPLICON	METAGENOMIC	PCR	paired	ILLUMINA	Illumina HiSeq 2500	MetaMLST	fastq	SFLR2_174_index45_TCATTC_L008_R1_001.fastq.gz
PRJNA325835	SAMN05255142	72	metaMLST	AMPLICON	METAGENOMIC	PCR	paired	ILLUMINA	Illumina HiSeq 2500	MetaMLST	fastq	SFLR2_174_index45_TCATTC_L008_R2_001.fastq.gz
PRJNA325835	SAMN05255142	73	metaMLST	AMPLICON	METAGENOMIC	PCR	paired	ILLUMINA	Illumina HiSeq 2500	MetaMLST	fastq	SFLR2_186_index32_CACTCA_L008_R1_001.fastq.gz
PRJNA325835	SAMN05255142	74	metaMLST	AMPLICON	METAGENOMIC	PCR	paired	ILLUMINA	Illumina HiSeq 2500	MetaMLST	fastq	SFLR2_186_index32_CACTCA_L008_R2_001.fastq.gz
PRJNA325835	SAMN05255142	75	metaMLST	AMPLICON	METAGENOMIC	PCR	paired	ILLUMINA	Illumina HiSeq 2500	MetaMLST	fastq	SFLR2_186x_index33_CAGGCG_L008_R1_001.fastq.gz
PRJNA325835	SAMN05255142	76	metaMLST	AMPLICON	METAGENOMIC	PCR	paired	ILLUMINA	Illumina HiSeq 2500	MetaMLST	fastq	SFLR2_186x_index33_CAGGCG_L008_R2_001.fastq.gz
PRJNA325835	SAMN05255142	77	metaMLST	AMPLICON	METAGENOMIC	PCR	paired	ILLUMINA	Illumina HiSeq 2500	MetaMLST	fastq	SFLR2_216_index34_CATGGC_L008_R1_001.fastq.gz
PRJNA325835	SAMN05255142	78	metaMLST	AMPLICON	METAGENOMIC	PCR	paired	ILLUMINA	Illumina HiSeq 2500	MetaMLST	fastq	SFLR2_216_index34_CATGGC_L008_R1_002.fastq.gz
PRJNA325835	SAMN05255142	79	metaMLST	AMPLICON	METAGENOMIC	PCR	paired	ILLUMINA	Illumina HiSeq 2500	MetaMLST	fastq	SFLR2_216_index34_CATGGC_L008_R2_001.fastq.gz
PRJNA325835	SAMN05255142	80	metaMLST	AMPLICON	METAGENOMIC	PCR	paired	ILLUMINA	Illumina HiSeq 2500	MetaMLST	fastq	SFLR2_216_index34_CATGGC_L008_R2_002.fastq.gz
PRJNA325835	SAMN05255142	81	metaMLST	AMPLICON	METAGENOMIC	PCR	paired	ILLUMINA	Illumina HiSeq 2500	MetaMLST	fastq	SFLR2_249_index2_CGATGT_L008_R1.fastq.gz
PRJNA325835	SAMN05255142	82	metaMLST	AMPLICON	METAGENOMIC	PCR	paired	ILLUMINA	Illumina HiSeq 2500	MetaMLST	fastq	SFLR2_249_index2_CGATGT_L008_R2.fastq.gz
PRJNA325835	SAMN05255142	83	metaMLST	AMPLICON	METAGENOMIC	PCR	paired	ILLUMINA	Illumina HiSeq 2500	MetaMLST	fastq	SFLR2_258_index28_CAAAAG_L008_R1_001.fastq.gz
PRJNA325835	SAMN05255142	84	metaMLST	AMPLICON	METAGENOMIC	PCR	paired	ILLUMINA	Illumina HiSeq 2500	MetaMLST	fastq	SFLR2_258_index28_CAAAAG_L008_R2_001.fastq.gz
PRJNA325835	SAMN05255142	85	metaMLST	AMPLICON	METAGENOMIC	PCR	paired	ILLUMINA	Illumina HiSeq 2500	MetaMLST	fastq	SFLR2_303_index9_GATCAG_L008_R1_001.fastq.gz
PRJNA325835	SAMN05255142	86	metaMLST	AMPLICON	METAGENOMIC	PCR	paired	ILLUMINA	Illumina HiSeq 2500	MetaMLST	fastq	SFLR2_303_index9_GATCAG_L008_R2_001.fastq.gz
PRJNA325835	SAMN05255142	87	metaMLST	AMPLICON	METAGENOMIC	PCR	paired	ILLUMINA	Illumina HiSeq 2500	MetaMLST	fastq	SFLR2_307_index21_GTTTCG_L008_R1_001.fastq.gz
PRJNA325835	SAMN05255142	88	metaMLST	AMPLICON	METAGENOMIC	PCR	paired	ILLUMINA	Illumina HiSeq 2500	MetaMLST	fastq	SFLR2_307_index21_GTTTCG_L008_R2_001.fastq.gz
PRJNA325835	SAMN05255142	89	metaMLST	AMPLICON	METAGENOMIC	PCR	paired	ILLUMINA	Illumina HiSeq 2500	MetaMLST	fastq	SFLR2_312_index42_TAATCG_L008_R1_001.fastq.gz
PRJNA325835	SAMN05255142	90	metaMLST	AMPLICON	METAGENOMIC	PCR	paired	ILLUMINA	Illumina HiSeq 2500	MetaMLST	fastq	SFLR2_312_index42_TAATCG_L008_R2_001.fastq.gz
PRJNA325835	SAMN05255142	91	metaMLST	AMPLICON	METAGENOMIC	PCR	paired	ILLUMINA	Illumina HiSeq 2500	MetaMLST	fastq	SFLR2_331_index39_CTATAC_L008_R1_001.fastq.gz
PRJNA325835	SAMN05255142	92	metaMLST	AMPLICON	METAGENOMIC	PCR	paired	ILLUMINA	Illumina HiSeq 2500	MetaMLST	fastq	SFLR2_331_index39_CTATAC_L008_R1_002.fastq.gz
PRJNA325835	SAMN05255142	93	metaMLST	AMPLICON	METAGENOMIC	PCR	paired	ILLUMINA	Illumina HiSeq 2500	MetaMLST	fastq	SFLR2_331_index39_CTATAC_L008_R2_001.fastq.gz
PRJNA325835	SAMN05255142	94	metaMLST	AMPLICON	METAGENOMIC	PCR	paired	ILLUMINA	Illumina HiSeq 2500	MetaMLST	fastq	SFLR2_331_index39_CTATAC_L008_R2_002.fastq.gz
PRJNA325835	SAMN05255142	95	metaMLST	AMPLICON	METAGENOMIC	PCR	paired	ILLUMINA	Illumina HiSeq 2500	MetaMLST	fastq	SFLR2_331x_index29_CAACTA_L008_R1_001.fastq.gz
PRJNA325835	SAMN05255142	96	metaMLST	AMPLICON	METAGENOMIC	PCR	paired	ILLUMINA	Illumina HiSeq 2500	MetaMLST	fastq	SFLR2_331x_index29_CAACTA_L008_R1_002.fastq.gz
PRJNA325835	SAMN05255142	97	metaMLST	AMPLICON	METAGENOMIC	PCR	paired	ILLUMINA	Illumina HiSeq 2500	MetaMLST	fastq	SFLR2_331x_index29_CAACTA_L008_R2_001.fastq.gz
PRJNA325835	SAMN05255142	98	metaMLST	AMPLICON	METAGENOMIC	PCR	paired	ILLUMINA	Illumina HiSeq 2500	MetaMLST	fastq	SFLR2_331x_index29_CAACTA_L008_R2_002.fastq.gz
PRJNA325835	SAMN05255142	99	metaMLST	AMPLICON	METAGENOMIC	PCR	paired	ILLUMINA	Illumina HiSeq 2500	MetaMLST	fastq	SFLR2_356_index38_CTAGCT_L008_R1_001.fastq.gz
PRJNA325835	SAMN05255142	100	metaMLST	AMPLICON	METAGENOMIC	PCR	paired	ILLUMINA	Illumina HiSeq 2500	MetaMLST	fastq	SFLR2_356_index38_CTAGCT_L008_R1_002.fastq.gz
PRJNA325835	SAMN05255142	101	metaMLST	AMPLICON	METAGENOMIC	PCR	paired	ILLUMINA	Illumina HiSeq 2500	MetaMLST	fastq	SFLR2_356_index38_CTAGCT_L008_R2_001.fastq.gz
PRJNA325835	SAMN05255142	102	metaMLST	AMPLICON	METAGENOMIC	PCR	paired	ILLUMINA	Illumina HiSeq 2500	MetaMLST	fastq	SFLR2_356_index38_CTAGCT_L008_R2_002.fastq.gz
PRJNA325835	SAMN05255142	103	metaMLST	AMPLICON	METAGENOMIC	PCR	paired	ILLUMINA	Illumina HiSeq 2500	MetaMLST	fastq	SFLR2_365_index47_TCGAAG_L008_R1_001.fastq.gz
PRJNA325835	SAMN05255142	104	metaMLST	AMPLICON	METAGENOMIC	PCR	paired	ILLUMINA	Illumina HiSeq 2500	MetaMLST	fastq	SFLR2_365_index47_TCGAAG_L008_R2_001.fastq.gz
PRJNA325835	SAMN05255142	105	metaMLST	AMPLICON	METAGENOMIC	PCR	paired	ILLUMINA	Illumina HiSeq 2500	MetaMLST	fastq	SFLR2_365x_index25_ACTGAT_L008_R1_001.fastq.gz
PRJNA325835	SAMN05255142	106	metaMLST	AMPLICON	METAGENOMIC	PCR	paired	ILLUMINA	Illumina HiSeq 2500	MetaMLST	fastq	SFLR2_365x_index25_ACTGAT_L008_R2_001.fastq.gz
PRJNA325835	SAMN05255142	107	metaMLST	AMPLICON	METAGENOMIC	PCR	paired	ILLUMINA	Illumina HiSeq 2500	MetaMLST	fastq	SFLR2_375_index26_ATGAGC_L008_R1_001.fastq.gz
PRJNA325835	SAMN05255142	108	metaMLST	AMPLICON	METAGENOMIC	PCR	paired	ILLUMINA	Illumina HiSeq 2500	MetaMLST	fastq	SFLR2_375_index26_ATGAGC_L008_R2_001.fastq.gz
PRJNA325835	SAMN05255142	109	metaMLST	AMPLICON	METAGENOMIC	PCR	paired	ILLUMINA	Illumina HiSeq 2500	MetaMLST	fastq	SFLR2_425_index46_TCCCGA_L008_R1_001.fastq.gz
PRJNA325835	SAMN05255142	110	metaMLST	AMPLICON	METAGENOMIC	PCR	paired	ILLUMINA	Illumina HiSeq 2500	MetaMLST	fastq	SFLR2_425_index46_TCCCGA_L008_R2_001.fastq.gz
PRJNA325835	SAMN05255142	111	metaMLST	AMPLICON	METAGENOMIC	PCR	paired	ILLUMINA	Illumina HiSeq 2500	MetaMLST	fastq	SFLR2_470_index8_ACTTGA_L008_R1_001.fastq.gz
PRJNA325835	SAMN05255142	112	metaMLST	AMPLICON	METAGENOMIC	PCR	paired	ILLUMINA	Illumina HiSeq 2500	MetaMLST	fastq	SFLR2_470_index8_ACTTGA_L008_R2_001.fastq.gz
PRJNA325835	SAMN05255142	113	metaMLST	AMPLICON	METAGENOMIC	PCR	paired	ILLUMINA	Illumina HiSeq 2500	MetaMLST	fastq	SFLR2_511_index14_AGTTCC_L008_R1_001.fastq.gz
PRJNA325835	SAMN05255142	114	metaMLST	AMPLICON	METAGENOMIC	PCR	paired	ILLUMINA	Illumina HiSeq 2500	MetaMLST	fastq	SFLR2_511_index14_AGTTCC_L008_R2_001.fastq.gz
PRJNA325835	SAMN05255142	115	metaMLST	AMPLICON	METAGENOMIC	PCR	paired	ILLUMINA	Illumina HiSeq 2500	MetaMLST	fastq	SFLR2_572_index31_CACGAT_L008_R1_001.fastq.gz
PRJNA325835	SAMN05255142	116	metaMLST	AMPLICON	METAGENOMIC	PCR	paired	ILLUMINA	Illumina HiSeq 2500	MetaMLST	fastq	SFLR2_572_index31_CACGAT_L008_R1_002.fastq.gz
PRJNA325835	SAMN05255142	117	metaMLST	AMPLICON	METAGENOMIC	PCR	paired	ILLUMINA	Illumina HiSeq 2500	MetaMLST	fastq	SFLR2_572_index31_CACGAT_L008_R2_001.fastq.gz
PRJNA325835	SAMN05255142	118	metaMLST	AMPLICON	METAGENOMIC	PCR	paired	ILLUMINA	Illumina HiSeq 2500	MetaMLST	fastq	SFLR2_572_index31_CACGAT_L008_R2_002.fastq.gz
PRJNA325835	SAMN05255142	119	metaMLST	AMPLICON	METAGENOMIC	PCR	paired	ILLUMINA	Illumina HiSeq 2500	MetaMLST	fastq	SFLR2_581_index27_ATTCCT_L008_R1_001.fastq.gz
PRJNA325835	SAMN05255142	120	metaMLST	AMPLICON	METAGENOMIC	PCR	paired	ILLUMINA	Illumina HiSeq 2500	MetaMLST	fastq	SFLR2_581_index27_ATTCCT_L008_R2_001.fastq.gz
PRJNA325835	SAMN05255142	121	metaMLST	AMPLICON	METAGENOMIC	PCR	paired	ILLUMINA	Illumina HiSeq 2500	MetaMLST	fastq	SFLR2_598_index15_ATGTCA_L008_R1_001.fastq.gz
PRJNA325835	SAMN05255142	122	metaMLST	AMPLICON	METAGENOMIC	PCR	paired	ILLUMINA	Illumina HiSeq 2500	MetaMLST	fastq	SFLR2_598_index15_ATGTCA_L008_R2_001.fastq.gz
PRJNA325835	SAMN05255142	123	metaMLST	AMPLICON	METAGENOMIC	PCR	paired	ILLUMINA	Illumina HiSeq 2500	MetaMLST	fastq	SFLR2_614_index44_TATAAT_L008_R1_001.fastq.gz
PRJNA325835	SAMN05255142	124	metaMLST	AMPLICON	METAGENOMIC	PCR	paired	ILLUMINA	Illumina HiSeq 2500	MetaMLST	fastq	SFLR2_614_index44_TATAAT_L008_R2_001.fastq.gz
PRJNA325835	SAMN05255142	125	metaMLST	AMPLICON	METAGENOMIC	PCR	paired	ILLUMINA	Illumina HiSeq 2500	MetaMLST	fastq	SFLR2_651_index13_AGTCAA_L008_R1_001.fastq.gz
PRJNA325835	SAMN05255142	126	metaMLST	AMPLICON	METAGENOMIC	PCR	paired	ILLUMINA	Illumina HiSeq 2500	MetaMLST	fastq	SFLR2_651_index13_AGTCAA_L008_R2_001.fastq.gz
PRJNA325835	SAMN05255142	127	metaMLST	AMPLICON	METAGENOMIC	PCR	paired	ILLUMINA	Illumina HiSeq 2500	MetaMLST	fastq	SFLR2_670_index22_CGTACG_L008_R1_001.fastq.gz
PRJNA325835	SAMN05255142	128	metaMLST	AMPLICON	METAGENOMIC	PCR	paired	ILLUMINA	Illumina HiSeq 2500	MetaMLST	fastq	SFLR2_670_index22_CGTACG_L008_R2_001.fastq.gz
PRJNA325835	SAMN05255142	129	metaMLST	AMPLICON	METAGENOMIC	PCR	paired	ILLUMINA	Illumina HiSeq 2500	MetaMLST	fastq	SFLR2_699_index10_TAGCTT_L008_R1_001.fastq.gz
PRJNA325835	SAMN05255142	130	metaMLST	AMPLICON	METAGENOMIC	PCR	paired	ILLUMINA	Illumina HiSeq 2500	MetaMLST	fastq	SFLR2_699_index10_TAGCTT_L008_R1_002.fastq.gz
PRJNA325835	SAMN05255142	131	metaMLST	AMPLICON	METAGENOMIC	PCR	paired	ILLUMINA	Illumina HiSeq 2500	MetaMLST	fastq	SFLR2_699_index10_TAGCTT_L008_R2_001.fastq.gz
PRJNA325835	SAMN05255142	132	metaMLST	AMPLICON	METAGENOMIC	PCR	paired	ILLUMINA	Illumina HiSeq 2500	MetaMLST	fastq	SFLR2_699_index10_TAGCTT_L008_R2_002.fastq.gz
PRJNA325835	SAMN05255142	133	metaMLST	AMPLICON	METAGENOMIC	PCR	paired	ILLUMINA	Illumina HiSeq 2500	MetaMLST	fastq	SFLR2_710_index4_TGACCA_L008_R1_001.fastq.gz
PRJNA325835	SAMN05255142	134	metaMLST	AMPLICON	METAGENOMIC	PCR	paired	ILLUMINA	Illumina HiSeq 2500	MetaMLST	fastq	SFLR2_710_index4_TGACCA_L008_R2_001.fastq.gz
PRJNA325835	SAMN05255142	135	metaMLST	AMPLICON	METAGENOMIC	PCR	paired	ILLUMINA	Illumina HiSeq 2500	MetaMLST	fastq	SFLR2_710x_index17_GTAGAG_L008_R1_001.fastq.gz
PRJNA325835	SAMN05255142	136	metaMLST	AMPLICON	METAGENOMIC	PCR	paired	ILLUMINA	Illumina HiSeq 2500	MetaMLST	fastq	SFLR2_710x_index17_GTAGAG_L008_R2_001.fastq.gz
PRJNA325835	SAMN05255142	137	metaMLST	AMPLICON	METAGENOMIC	PCR	paired	ILLUMINA	Illumina HiSeq 2500	MetaMLST	fastq	SFLR2_731_index23_GAGTGG_L008_R1_001.fastq.gz
PRJNA325835	SAMN05255142	138	metaMLST	AMPLICON	METAGENOMIC	PCR	paired	ILLUMINA	Illumina HiSeq 2500	MetaMLST	fastq	SFLR2_731_index23_GAGTGG_L008_R2_001.fastq.gz
PRJNA325835	SAMN05255142	139	metaMLST	AMPLICON	METAGENOMIC	PCR	paired	ILLUMINA	Illumina HiSeq 2500	MetaMLST	fastq	SFLR2_734_index48_TCGGCA_L008_R1_001.fastq.gz
PRJNA325835	SAMN05255142	140	metaMLST	AMPLICON	METAGENOMIC	PCR	paired	ILLUMINA	Illumina HiSeq 2500	MetaMLST	fastq	SFLR2_734_index48_TCGGCA_L008_R1_002.fastq.gz
PRJNA325835	SAMN05255142	141	metaMLST	AMPLICON	METAGENOMIC	PCR	paired	ILLUMINA	Illumina HiSeq 2500	MetaMLST	fastq	SFLR2_734_index48_TCGGCA_L008_R2_001.fastq.gz
PRJNA325835	SAMN05255142	142	metaMLST	AMPLICON	METAGENOMIC	PCR	paired	ILLUMINA	Illumina HiSeq 2500	MetaMLST	fastq	SFLR2_734_index48_TCGGCA_L008_R2_002.fastq.gz
PRJNA325835	SAMN05255142	143	metaMLST	AMPLICON	METAGENOMIC	PCR	paired	ILLUMINA	Illumina HiSeq 2500	MetaMLST	fastq	SFLR2_743_index18_GTCCGC_L008_R1_001.fastq.gz
PRJNA325835	SAMN05255142	144	metaMLST	AMPLICON	METAGENOMIC	PCR	paired	ILLUMINA	Illumina HiSeq 2500	MetaMLST	fastq	SFLR2_743_index18_GTCCGC_L008_R2_001.fastq.gz
PRJNA325835	SAMN05255142	145	metaMLST	AMPLICON	METAGENOMIC	PCR	paired	ILLUMINA	Illumina HiSeq 2500	MetaMLST	fastq	SFLR2_750_index6_GCCAAT_L008_R1_001.fastq.gz
PRJNA325835	SAMN05255142	146	metaMLST	AMPLICON	METAGENOMIC	PCR	paired	ILLUMINA	Illumina HiSeq 2500	MetaMLST	fastq	SFLR2_750_index6_GCCAAT_L008_R2_001.fastq.gz
PRJNA325835	SAMN05255142	147	metaMLST	AMPLICON	METAGENOMIC	PCR	paired	ILLUMINA	Illumina HiSeq 2500	MetaMLST	fastq	SFLR2_792_index19_GTGAAA_L008_R1_001.fastq.gz
PRJNA325835	SAMN05255142	148	metaMLST	AMPLICON	METAGENOMIC	PCR	paired	ILLUMINA	Illumina HiSeq 2500	MetaMLST	fastq	SFLR2_792_index19_GTGAAA_L008_R2_001.fastq.gz
PRJNA325835	SAMN05255142	149	metaMLST	AMPLICON	METAGENOMIC	PCR	paired	ILLUMINA	Illumina HiSeq 2500	MetaMLST	fastq	SFLR2_800_index5_ACAGTG_L008_R1_001.fastq.gz
PRJNA325835	SAMN05255142	150	metaMLST	AMPLICON	METAGENOMIC	PCR	paired	ILLUMINA	Illumina HiSeq 2500	MetaMLST	fastq	SFLR2_800_index5_ACAGTG_L008_R2_001.fastq.gz
PRJNA325835	SAMN05255142	151	metaMLST	AMPLICON	METAGENOMIC	PCR	paired	ILLUMINA	Illumina HiSeq 2500	MetaMLST	fastq	SFLR2_810_index24_GGTAGC_L008_R1_001.fastq.gz
PRJNA325835	SAMN05255142	152	metaMLST	AMPLICON	METAGENOMIC	PCR	paired	ILLUMINA	Illumina HiSeq 2500	MetaMLST	fastq	SFLR2_810_index24_GGTAGC_L008_R2_001.fastq.gz
PRJNA325835	SAMN05255142	153	metaMLST	AMPLICON	METAGENOMIC	PCR	paired	ILLUMINA	Illumina HiSeq 2500	MetaMLST	fastq	SFLR2_818_index35_CATTTT_L008_R1_001.fastq.gz
PRJNA325835	SAMN05255142	154	metaMLST	AMPLICON	METAGENOMIC	PCR	paired	ILLUMINA	Illumina HiSeq 2500	MetaMLST	fastq	SFLR2_818_index35_CATTTT_L008_R2_001.fastq.gz
PRJNA325835	SAMN05255142	155	metaMLST	AMPLICON	METAGENOMIC	PCR	paired	ILLUMINA	Illumina HiSeq 2500	MetaMLST	fastq	SFLR2_855_index11_GGCTAC_L008_R1_001.fastq.gz
PRJNA325835	SAMN05255142	156	metaMLST	AMPLICON	METAGENOMIC	PCR	paired	ILLUMINA	Illumina HiSeq 2500	MetaMLST	fastq	SFLR2_855_index11_GGCTAC_L008_R2_001.fastq.gz
PRJNA325835	SAMN05255142	157	metaMLST	AMPLICON	METAGENOMIC	PCR	paired	ILLUMINA	Illumina HiSeq 2500	MetaMLST	fastq	SFLR2_930_index1_ATCACG_L008_R1_001.fastq.gz
PRJNA325835	SAMN05255142	158	metaMLST	AMPLICON	METAGENOMIC	PCR	paired	ILLUMINA	Illumina HiSeq 2500	MetaMLST	fastq	SFLR2_930_index1_ATCACG_L008_R2_001.fastq.gz
PRJNA325835	SAMN05255142	159	metaMLST	AMPLICON	METAGENOMIC	PCR	paired	ILLUMINA	Illumina HiSeq 2500	MetaMLST	fastq	SFLR2_930x_index30_CACCGG_L008_R1_001.fastq.gz
PRJNA325835	SAMN05255142	160	metaMLST	AMPLICON	METAGENOMIC	PCR	paired	ILLUMINA	Illumina HiSeq 2500	MetaMLST	fastq	SFLR2_930x_index30_CACCGG_L008_R2_001.fastq.gz
PRJNA325835	SAMN05255142	161	metaMLST	AMPLICON	METAGENOMIC	PCR	paired	ILLUMINA	Illumina HiSeq 2500	MetaMLST	fastq	SFLR2_957_index3_TTAGGC_L008_R1_001.fastq.gz
PRJNA325835	SAMN05255142	162	metaMLST	AMPLICON	METAGENOMIC	PCR	paired	ILLUMINA	Illumina HiSeq 2500	MetaMLST	fastq	SFLR2_957_index3_TTAGGC_L008_R2_001.fastq.gz
PRJNA325835	SAMN05255142	163	metaMLST	AMPLICON	METAGENOMIC	PCR	paired	ILLUMINA	Illumina HiSeq 2500	MetaMLST	fastq	SFLR2_957x_index20_GTGGCC_L008_R1_001.fastq.gz
PRJNA325835	SAMN05255142	164	metaMLST	AMPLICON	METAGENOMIC	PCR	paired	ILLUMINA	Illumina HiSeq 2500	MetaMLST	fastq	SFLR2_957x_index20_GTGGCC_L008_R2_001.fastq.gz
PRJNA325835	SAMN05255142	165	metaMLST	AMPLICON	METAGENOMIC	PCR	paired	ILLUMINA	Illumina HiSeq 2500	MetaMLST	fastq	SFLR2_972_index7_CAGATC_L008_R1_001.fastq.gz
PRJNA325835	SAMN05255142	166	metaMLST	AMPLICON	METAGENOMIC	PCR	paired	ILLUMINA	Illumina HiSeq 2500	MetaMLST	fastq	SFLR2_972_index7_CAGATC_L008_R2_001.fastq.gz
PRJNA325835	SAMN05255142	167	metaMLST	AMPLICON	METAGENOMIC	PCR	paired	ILLUMINA	Illumina HiSeq 2500	MetaMLST	fastq	SFLR2_974_index40_CTCAGA_L008_R1_001.fastq.gz
PRJNA325835	SAMN05255142	168	metaMLST	AMPLICON	METAGENOMIC	PCR	paired	ILLUMINA	Illumina HiSeq 2500	MetaMLST	fastq	SFLR2_974_index40_CTCAGA_L008_R
